# Supplementary material for: Whole-Body Vibration Exercise in Different Postures on Handgrip Strength in Healthy Women: A Cross-Over Study
Source: Front Physiol. 2021 Jan 12;11:469499. doi: 10.3389/fphys.2020.469499 (PMC7848817; doi:10.3389/fphys.2020.469499)
Supplement: Supplementary file 3 [file Table_2.XLSX]

## Sheet: Dados EMG
ANTES ESTÍMULOS
Voluntários	S1= contr			Med S1	DesvPad	CV	S2 = 45Hz Mãos			Med S2	DesvPad	CV	S3 = 45Hz - Placebo M			Med S3	DesvPad	CV	S4 = 45Hz Pés			Med S4	DesvPad	CV	S5 = Placebo P			Med S4	DesvPad	CV
V1	42.28	69.5	68.32	60.0333	15.3862	25.6294	75.62	66.8	68.74	70.3867	4.63484	6.58483	37.47	35.13	36.07	36.2233	1.17751	3.2507	76.62	65.28	65.24	69.0467	6.55873	9.49898	71.97	70.49	73.48	71.98	1.49503	2.077
V2	82.6	69.93	75.58	76.0367	6.34733	8.34773	60.07	59.54	62.12	60.5767	1.36258	2.24935	37.75	34.94	33.04	35.2433	2.36961	6.72356	71.24	63.97	61.97	65.7267	4.87828	7.42207	76.99	67.56	74.32	72.9567	4.86058	6.66228
V3	71.15	61.71	61.79	64.8833	5.42724	8.36461	84.84	68.41	66.47	73.24	10.0926	13.7802	74.59	59.69	53.17	62.4833	10.9798	17.5724	54.48	58.37	51.88	54.91	3.2663	5.94846	74.37	75.09	78.47	75.9767	2.18909	2.88127
V4	42.82	36.33	31.88	37.01	5.50161	14.8652	68.1	56.53	55.04	59.89	7.14899	11.9369	72.71	69.62	57.91	66.7467	7.80718	11.6967	76.74	65.55	65.09	69.1267	6.59735	9.54386	74.32	70.42	75.2	73.3133	2.54404	3.47009
V5	75.67	67	72.97	71.88	4.43659	6.17221	44.35	39.93	36.02	40.1	4.1676	10.393	60.06	73.65	70.05	67.92	7.04093	10.3665	68.47	68.97	57.61	65.0167	6.41923	9.87321	70.35	75.91	72.41	72.89	2.81091	3.85637
V6	61.54	62.91	59.4	61.2833	1.76902	2.88663	31.3	29.45	29.94	30.23	0.958488	3.17065	36.95	21.74	28.03	28.9067	7.6428	26.4396	71.94	66.16	45.95	61.35	13.6463	22.2434	56.63	55.13	56.2	55.9867	0.77242	1.37965
V7	77.12	73.9	75.61	75.5433	1.61103	2.1326	72.45	53.87	73.98	66.7667	11.195	16.7674	72.01	59.42	70.47	67.3	6.86758	10.2044	58.05	51.9	59.61	56.52	4.07636	7.21224	61.63	76.59	62.64	66.9533	8.36086	12.4876
V8	61.98	71.6	61.34	64.9733	5.74778	8.84636	58.48	60.3	73.95	64.2433	8.45533	13.1614	55.57	77.97	66.28	66.6067	11.2036	16.8205	52.95	52.38	46.47	50.6	3.58802	7.09095	67.17	73.66	67.73	69.52	3.59626	5.17299
V9	74.78	72.61	71.71	73.0333	1.57817	2.1609	62.01	64.73	63.79	63.51	1.38145	2.17517	85.4	73.86	70.28	76.5133	7.9015	10.327	67.48	71.09	58.61	65.7267	6.42209	9.7709	76.77	58.96	64.92	66.8833	9.06587	13.5548
V10	79.74	79.46	79.3	79.5	0.222711	0.280139	34.35	32.81	32.89	33.35	0.866949	2.59955	66.49	75.26	66.37	69.3733	5.09836	7.34916	68.34	65.43	62.15	65.3067	3.09684	4.742	65.11	74.68	62.89	67.56	6.26521	9.27355
V11	64.57	60.84	57.78	61.0633	3.4005	5.56882	38.53	33.57	33.49	35.1967	2.88703	8.20256	48.34	47.28	48.73	48.1167	0.750355	1.55945	61.85	66.91	60.1	62.9533	3.53653	5.6177	68.03	69.08	69.33	68.8133	0.689807	1.00243
V12	71.26	65.59	63.93	66.9267	3.84347	5.7428	29.22	26.77	27.02	27.67	1.34815	4.87223	61.72	71.52	56.25	63.1633	7.73664	12.2486	72.56	73.92	76.98	74.4867	2.26383	3.03924	71.09	52.27	49.25	57.5367	11.8343	20.5682
V13	66.44	54.94	65.04	62.14	6.27455	10.0974	55.71	53.69	54.29	54.5633	1.03737	1.90122	80.86	69.52	64.13	71.5033	8.53952	11.9428	55.7	55.92	55.78	55.8	0.111355	0.199561	57.99	53.14	51.95	54.36	3.19948	5.88573
V14	77.48	64.96	52.63	65.0233	12.4251	19.1087	70.34	49.97	57.39	59.2333	10.3093	17.4046	83.52	58.9	64.77	69.0633	12.8593	18.6195	76.07	82.32	64.04	74.1433	9.29105	12.5312	83.51	68.78	61.81	71.3667	11.0788	15.5238
V15	66.39	52.28	55.35	58.0067	7.42068	12.7928	58.42	57.75	58.5	58.2233	0.411866	0.707389	23.54	23.45	22.65	23.2133	0.489932	2.11056	82.96	65.86	75.32	74.7133	8.56613	11.4653	67.43	73.41	62.34	67.7267	5.54096	8.18136
V16	82.05	64.88	58.44	68.4567	12.2046	17.8282	86.28	79.98	78.91	81.7233	3.98229	4.87289	79.76	67.91	61.02	69.5633	9.47877	13.6261	92.53	79.37	76.15	82.6833	8.67812	10.4956	83.02	82.06	75.86	80.3133	3.88646	4.83912
V17	56.07	59.38	57.21	57.5533	1.6815	2.92163	45.87	45.5	48.58	46.65	1.68164	3.60479	38.6	37.3	36.49	37.4633	1.06444	2.84129	73.41	54.78	57.41	61.8667	10.0829	16.2979	86.33	76.46	86.3	83.03	5.68981	6.85271
V18	62.55	49.42	85.22	65.73	18.1106	27.553	54.64	50.89	70	58.51	10.1257	17.306	61.86	58.09	71.91	63.9533	7.14385	11.1704	75.45	78.47	36	63.3067	23.6964	37.4312	85.75	60.41	52.76	66.3067	17.2674	26.0417
V19	74.82	69.31	81.55	75.2267	6.13013	8.14887	54.8	42.91	52.19	49.9667	6.24903	12.5064	88.73	62.99	72.67	74.7967	13.0011	17.3819	57.56	60.01	60.39	59.32	1.536	2.58935	71.7	78.63	65.23	71.8533	6.70132	9.32638
V20				#DIV/0!	#DIV/0!	#DIV/0!				#DIV/0!	#DIV/0!	#DIV/0!				#DIV/0!	#DIV/0!	#DIV/0!				#DIV/0!	#DIV/0!	#DIV/0!				#DIV/0!	#DIV/0!	#DIV/0!
Média t			S1	#DIV/0!	#DIV/0!	#DIV/0!			S2 = 45Hz M	#DIV/0!	#DIV/0!	#DIV/0!			S3 = Placebo M	#DIV/0!	#DIV/0!	#DIV/0!			S4 = 45 P	#DIV/0!	#DIV/0!	#DIV/0!			S5 = Placebo P	#DIV/0!	#DIV/0!	#DIV/0!
APÓS ESTÍMULOS
Voluntários	S1= contr			Med S1	DesvPad	CV	S2 = 45Hz Mãos			Med S2	DesvPad	CV	S3 = 45Hz - Placebo M			Med S3	DesvPad	CV	S4 = 45Hz Pés			Med S4	DesvPad	CV	S5 = Placebo P			Med S4	DesvPad	CV
V1	68.1	67.9	74.09	70.03	3.51748	5.02283	67.14	62.69	54.67	61.5	6.3196	10.2758	36.55	37.29	38.99	37.61	1.25108	3.32645	60.42	62.35	40.61	54.46	12.0332	22.0955	62.18	65.03	62.63	63.28	1.53216	2.42123
V2	76.8	71.1	73.49	73.7967	2.86235	3.87869	60.97	59.84	60.15	60.32	0.583866	0.967948	34.09	33.41	33.88	33.7933	0.348186	1.03034	72.82	61.5	59.76	64.6933	7.09147	10.9617	66.02	69.45	71.58	69.0167	2.80522	4.06455
V3	72.78	61.86	61.62	65.42	6.37508	9.74484	70.41	68.1	74.05	70.8533	2.99967	4.23364	64.58	56.07	53.42	58.0233	5.83078	10.049	80.27	69.62	79.03	76.3067	5.82392	7.63225	64.75	63.12	54.63	60.8333	5.43371	8.93213
V4	54.32	44.28	38.72	45.7733	7.90649	17.2731	68.61	53.2	56.87	59.56	8.04948	13.5149	57.05	46.75	47.51	50.4367	5.73991	11.3804	54.64	49.22	64.73	56.1967	7.8713	14.0067	74.82	55.95	59.03	63.2667	10.1233	16.001
V5	68.58	69.73	70.92	69.7433	1.17006	1.67766	34.51	30.73	37.86	34.3667	3.56716	10.3797	76.35	67.24	53.54	65.71	11.4817	17.4733	58.76	59.32	62.36	60.1467	1.93715	3.2207	66.3	69.17	76.2	70.5567	5.09359	7.21914
V6	63.66	48.27	43.05	51.66	10.715	20.7415	23.27	24.4	23.17	23.6133	0.683106	2.89288	23.59	18	25.14	22.2433	3.75567	16.8845	56.75	53.24	69.09	59.6933	8.32484	13.946	57.15	53.03	65.87	58.6833	6.55589	11.1716
V7	78.11	71.72	70.05	73.2933	4.25411	5.80422	67.42	59.86	62.78	63.3533	3.81247	6.01779	56.5	57.57	65.5	59.8567	4.91647	8.21373	57.03	49.7	60.11	55.6133	5.34764	9.61575	64.25	66.1	70.37	66.9067	3.13873	4.69121
V8	68.46	56.54	66.65	63.8833	6.42358	10.0552	66.34	66.98	77.79	70.37	6.43387	9.14292	49.92	64.81	70.34	61.69	10.5615	17.1202	45.37	41.92	41.93	43.0733	1.98898	4.61766	55.92	70.51	59.47	61.9667	7.60868	12.2787
V9	69.07	64.29	70.07	67.81	3.08914	4.55559	78.05	64.86	70.81	71.24	6.60551	9.27219	67.69	67.57	68.22	67.8267	0.345881	0.509948	63.84	70.68	68.93	67.8167	3.55331	5.23959	42.91	44.14	47.85	44.9667	2.57166	5.71904
V10	75.2	64.54	74.18	71.3067	5.88226	8.24924	37.53	31.29	30.39	33.07	3.8886	11.7587	56.47	54.66	59.69	56.94	2.54772	4.4744	57.17	67.08	68.92	64.39	6.32002	9.81523	65.08	65.9	64.27	65.0833	0.815005	1.25225
V11	69.08	75.47	62.66	69.07	6.40501	9.27321	30.62	30.02	39.42	33.3533	5.26245	15.7779	37.9	48.13	47.54	44.5233	5.74356	12.9001	52.55	71.63	64.25	62.81	9.62116	15.3179	55.26	53.58	56.38	55.0733	1.4093	2.55896
V12	61.9	69.97	59.51	63.7933	5.48101	8.59182	25.25	28.4	75.47	43.04	28.1293	65.3563	56.57	52.04	50.19	52.9333	3.28247	6.20115	64.67	66.72	63.18	64.8567	1.77737	2.74045	44.03	58.45	56.24	52.9067	7.76643	14.6795
V13	62.31	62.91	69.24	64.82	3.83957	5.92343	54.3	54.87	54.94	54.7033	0.351046	0.641727	69.3	66.16	66.61	67.3567	1.69795	2.52083	54.5	56.93	56.05	55.8267	1.2303	2.20378	52.98	64.4	69.46	62.28	8.44206	13.555
V14	66.07	59.44	58.53	61.3467	4.11575	6.70901	58.23	52.33	43.69	51.4167	7.3129	14.2228	69.21	64.58	57.15	63.6467	6.08393	9.55892	62.68	61.11	60.14	61.31	1.28176	2.09062	71.96	60.45	63.27	65.2267	5.99929	9.1976
V15	67.75	58.73	58.48	61.6533	5.28135	8.5662	59.9	59.45	59.73	59.6933	0.22723	0.380662	26.4	21.54	26.45	24.7967	2.82047	11.3744	65.72	76.54	77.51	73.2567	6.54494	8.93426	44.87	63.69	53.88	54.1467	9.41283	17.384
V16	56.66	51.62	55.91	54.73	2.71932	4.96861	72.2	68.49	78.3	72.9967	4.95329	6.78563	73.06	53.87	66.36	64.43	9.73949	15.1164	67.15	68.68	63.76	66.53	2.51792	3.78463	62.64	73.77	59.63	65.3467	7.44845	11.3984
V17	61.59	56.94	65.56	61.3633	4.31447	7.03102	46.85	43.9	49.18	46.6433	2.64606	5.67296	34.74	37.32	36.96	36.34	1.39728	3.84503	65.28	72.23	63.6	67.0367	4.57533	6.82511	77.06	75.47	77.18	76.57	0.954516	1.24659
V18	69.69	60.17	57.6	62.4867	6.36924	10.193	62.53	58.17	62.9	61.2	2.63057	4.29832	59.88	78.25	48.44	62.19	15.0387	24.1818	76.27	70.85	74.38	73.8333	2.75104	3.72602	73.04	66.46	51.37	63.6233	11.11	17.4622
V19	79.94	75.77	80.78	78.83	2.68311	3.40367	60.69	64.16	57.52	60.79	3.32113	5.46328	69.44	70.65	69.11	69.7333	0.810823	1.16275	57.39	58.64	54.61	56.88	2.06284	3.62665	71.33	68.5	59.74	66.5233	6.04255	9.08336
V20				#DIV/0!	#DIV/0!	#DIV/0!				#DIV/0!	#DIV/0!	#DIV/0!				#DIV/0!	#DIV/0!	#DIV/0!				#DIV/0!	#DIV/0!	#DIV/0!				#DIV/0!	#DIV/0!	#DIV/0!
Média t			S1	#DIV/0!	#DIV/0!	#DIV/0!			S2 = 45Hz M	#DIV/0!	#DIV/0!	#DIV/0!			S3 = Placebo M	#DIV/0!	#DIV/0!	#DIV/0!			S4 = 45 P	#DIV/0!	#DIV/0!	#DIV/0!			S5 = Placebo P 45	#DIV/0!	#DIV/0!	#DIV/0!
EMG	Antes					Após							Após - Antes
Voluntários/Médias	CONTROLE	PLACEBO M	PLACEBO P	45 HZ M	45 HZ P	CONTROLE	PLACEBO M	PLACEBO P	45 HZ M	45 HZ P			CONTROLE	PLACEBO M	PLACEBO P	45 HZ M	45 HZ P
V1	60.0333	36.2233	71.98	70.3867	69.0467	70.03	37.61	63.28	61.5	54.46			9.99667	1.38667	-8.7	-8.88667	-14.5867
V2	76.0367	35.2433	72.9567	60.5767	65.7267	73.7967	33.7933	69.0167	60.32	64.6933			-2.24	-1.45	-3.94	-0.256667	-1.03333
V3	64.8833	62.4833	75.9767	73.24	54.91	65.42	58.0233	60.8333	70.8533	76.3067			0.536667	-4.46	-15.1433	-2.38667	21.3967
V4	37.01	66.7467	73.3133	59.89	69.1267	45.7733	50.4367	63.2667	59.56	56.1967			8.76333	-16.31	-10.0467	-0.33	-12.93
V5	71.88	67.92	72.89	40.1	65.0167	69.7433	65.71	70.5567	34.3667	60.1467			-2.13667	-2.21	-2.33333	-5.73333	-4.87
V6	61.2833	28.9067	55.9867	30.23	61.35	51.66	22.2433	58.6833	23.6133	59.6933			-9.62333	-6.66333	2.69667	-6.61667	-1.65667
V7	75.5433	67.3	66.9533	66.7667	56.52	73.2933	59.8567	66.9067	63.3533	55.6133			-2.25	-7.44333	-0.0466667	-3.41333	-0.906667	0.0183173
V8	64.9733	66.6067	69.52	64.2433	50.6	63.8833	61.69	61.9667	70.37	43.0733			-1.09	-4.91667	-7.55333	6.12667	-7.52667
V9	73.0333	76.5133	66.8833	63.51	65.7267	67.81	67.8267	44.9667	71.24	67.8167			-5.22333	-8.68667	-21.9167	7.73	2.09
V10	79.5	69.3733	67.56	33.35	65.3067	71.3067	56.94	65.0833	33.07	64.39			-8.19333	-12.4333	-2.47667	-0.28	-0.916667
V11	61.0633	48.1167	68.8133	35.1967	62.9533	69.07	44.5233	55.0733	33.3533	62.81			8.00667	-3.59333	-13.74	-1.84333	-0.143333
V12	66.9267	63.1633	57.5367	27.67	74.4867	63.7933	52.9333	52.9067	43.04	64.8567			-3.13333	-10.23	-4.63	15.37	-9.63
	62.14	71.5033	54.36	54.5633	55.8	64.82	67.3567	62.28	54.7033	55.8267			2.68	-4.14667	7.92	0.14	0.0266667
	65.0233	69.0633	71.3667	59.2333	74.1433	61.3467	63.6467	65.2267	51.4167	61.31			-3.67667	-5.41667	-6.14	-7.81667	-12.8333
	58.0067	23.2133	67.7267	58.2233	74.7133	61.6533	24.7967	54.1467	59.6933	73.2567			3.64667	1.58333	-13.58	1.47	-1.45667
	68.4567	69.5633	80.3133	81.7233	82.6833	54.73	64.43	65.3467	72.9967	66.53			-13.7267	-5.13333	-14.9667	-8.72667	-16.1533
	57.5533	37.4633	83.03	46.65	61.8667	61.3633	36.34	76.57	46.6433	67.0367			3.81	-1.12333	-6.46	-0.00666667	5.17
	65.73	63.9533	66.3067	58.51	63.3067	62.4867	62.19	63.6233	61.2	73.8333			-3.24333	-1.76333	-2.68333	2.69	10.5267
	75.2267	74.7967	71.8533	49.9667	59.32	78.83	69.7333	66.5233	60.79	56.88			3.60333	-5.06333	-5.33	10.8233	-2.44
Media	65.4896	57.7975	69.2277	54.4226	64.8739	64.7795	52.6358	62.4346	54.3202	62.3542
													-0.710175	-5.16175	-6.79316	-0.102456	-2.51965
Efeito inter experimentos			DMS										6.25679	4.50664	7.06058	6.55644	9.04113
Teste t (Post Hoc)
Após Controle vs 45 Hz M		0.0123227	diferentes
Após Controle vs 45 Hz P		0.374794	iguais
Após 45 Hz M vs 45 Hz P		0.0480643	diferentes
Efeito na linha de base (antes)
Teste t (Post Hoc)
Antes Controle vs Pla M		0.0629447	diferentes
Antes Controle vs Pla P		0.206026	iguais
Antes Controle vs 45M		0.0178971	diferentes
Antes Controle vs 45 P		0.840858	iguais
Antes Pla M vs Pla P		0.0155112	diferentes
Antes Pla M vs 45 P		0.134284	diferentes
Antes Pla M vs 45 M		0.49202	iguais
Antes Pla P vs 45 M		0.000143027	diferentes
Antes Pla P vs 45 P		0.068454	iguais
Antes 45 M vs 45 P		0.0143053	diferentes
Efeito intra tratamentos (tratamentos)
Teste t (Post Hoc)
Antes Controle vs Após Controle		0.626757	iguais
Antes Pla M vs Após Pla M		9.43	iguais
Antes Pla P vs Após Pla P		0.000545675	iguais
Antes 45 M vs Após 45 M		0.946445	iguais
Antes 45 P vs Após 45 P		0.24015	iguais

## Sheet: RepousoeEstimulo
Voluntárias/Médias (%)	Controle	45 HZ M	Placebo M	45 HZ P	Placebo P	Controle	45 HZ M	Placebo M	45 HZ P	Placebo P		Controle	45 HZ M	Placebo M	45 HZ P	Placebo P
	Repouso	Repouso	Repouso	Repouso	Repouso	Estímulo	Estímulo	Estímulo	Estímulo	Estímulo		Controle	45 HZ M	Placebo M	45 HZ P	Placebo P
V1	0.29	0.25	0.22	0.31	0.53	0.31	46.88	33.17	11.6	5.71		0.02	46.63	32.95	11.29	5.18
V2	0.47	0.11	0.11	0.6	0.75	1.06	46.9	39.84	17.43	14.18		0.59	46.79	39.73	16.83	13.43
V3	0.51	0.65	0.77	0.74	1.23	0.53	13.31	34.99	14.77	20.25		0.02	12.66	34.22	14.03	19.02
V4	0.4	0.81	0.72	1.27	1.24	0.41	13.24	9.42	12.73	9.09		0.01	12.43	8.7	11.46	7.85
V5	1.09	0.48	1.29	0.72	1.2	0.79	37.64	74.23	12.04	19.98		-0.3	37.16	72.94	11.32	18.78
V6	0.7	0.37	0.36	0.61	0.14	0.78	39.52	50.25	23.68	20.64		0.08	39.15	49.89	23.07	20.5
V7	1.18	0.96	1.69	1.24	1.13	1.21	37.28	23	22.79	26.34		0.03	36.32	21.31	21.55	25.21
V8	0.73	0.57	0.56	0.93	0.65	0.75	9.16	7.33	13.79	10.01		0.02	8.59	6.77	12.86	9.36
V9	0.46	0.41	0.41	0.31	0.37	0.48	34.28	31.64	19.01	6.71		0.02	33.87	31.23	18.7	6.34
V10	0.58	0.28	0.43	0.48	0.47	0.69	16.29	6.52	9.11	6.25		0.11	16.01	6.09	8.63	5.78
V11	1.74	0.74	1.02	0.76	1.1	1.11	53.33	47.87	11.41	12.9		-0.63	52.59	46.85	10.65	11.8
V12	0.81	0.29	0.43	0.41	0.51	0.91	25.24	49.41	21.35	11.43		0.1	24.95	48.98	20.94	10.92
V13	1.48	0.09	1.49	0.08	0.77	0.74	14.84	19.53	16.59	15.93		-0.74	14.75	18.04	16.51	15.16
V14	0.56	0.82	1.07	1.1	1.06	0.46	19.35	34.69	31.51	33.13		-0.1	18.53	33.62	30.41	32.07
V15	0.93	0.19	0.25	0.96	0.72	0.87	27.11	37.1	26.13	15.56		-0.06	26.92	36.85	25.17	14.84
V16	0.37	0.62	0.41	0.75	0.54	0.36	13.25	10.17	10.99	12.02		-0.01	12.63	9.76	10.24	11.48
V17	0.78	0.48	0.3	0.62	1.17	0.64	46.49	53.49	19.82	19.61		-0.14	46.01	53.19	19.2	18.44
V18	1.05	0.9	0.87	0.73	1.03	0.69	68.15	45.04	17.64	11.21		-0.36	67.25	44.17	16.91	10.18
V19	0.58	0.55	0.53	0.44	0.45	0.68	61	11.98	6.43	12.73		0.1	60.45	11.45	5.99	12.28
V20						0.708947	32.8032	32.6142	16.78	14.9305
Média	#REF!	#REF!	#REF!	#REF!	#REF!	#REF!	#REF!	#REF!	#REF!	#REF!
Desv. Pad	#DIV/0!	#DIV/0!	#DIV/0!	#DIV/0!	#DIV/0!	0.26163	9.98435	14.9836	3.65574	4.96389
	Antes					Após					DELTA		Após - Antes
Voluntários/Médias	CONTROLE	PLACEBO M	PLACEBO P	45 HZ M	45 HZ P	CONTROLE	PLACEBO M	PLACEBO P	45 HZ M	45 HZ P			CONTROLE	PLACEBO M	PLACEBO P	45 HZ M	45 HZ P
V1	60.0333	36.2233	71.98	70.3867	69.0467	70.03	37.61	63.28	61.5	54.46			9.99667	1.38667	-8.7	-8.88667	-14.5867
V2	76.0367	35.2433	72.9567	60.5767	65.7267	73.7967	33.7933	69.0167	60.32	64.6933			-2.24	-1.45	-3.94	-0.256667	-1.03333
V3	64.8833	62.4833	75.9767	73.24	54.91	65.42	58.0233	60.8333	70.8533	76.3067			0.536667	-4.46	-15.1433	-2.38667	-3.85
V4	37.01	66.7467	73.3133	59.89	69.1267	45.7733	50.4367	63.2667	59.56	56.1967			8.76333	-16.31	-10.0467	-0.33	-12.93
V5	71.88	67.92	72.89	40.1	65.0167	69.7433	65.71	70.5567	34.3667	60.1467			-2.13667	-2.21	-2.33333	-5.73333	-4.87
V6	61.2833	28.9067	55.9867	30.23	61.35	51.66	22.2433	58.6833	23.6133	59.6933			-9.62333	-6.66333	2.69667	-6.61667	-1.65667
V7	75.5433	67.3	66.9533	66.7667	56.52	73.2933	59.8567	66.9067	63.3533	55.6133			-2.25	-7.44333	-0.0466667	-3.41333	-0.906667
V8	64.9733	66.6067	69.52	64.2433	50.6	63.8833	61.69	61.9667	70.37	43.0733			-1.09	-4.91667	-7.55333	6.12667	-7.52667
V9	73.0333	76.5133	66.8833	63.51	65.7267	67.81	67.8267	44.9667	71.24	67.8167			-5.22333	-8.68667	-21.9167	7.73	2.09
V10	79.5	69.3733	67.56	33.35	65.3067	71.3067	56.94	65.0833	33.07	64.39			-8.19333	-12.4333	-2.47667	-0.28	-0.916667
V11	61.0633	48.1167	68.8133	35.1967	62.9533	69.07	44.5233	55.0733	33.3533	62.81			8.00667	-3.59333	-13.74	-1.84333	-0.143333
V12	66.9267	63.1633	57.5367	27.67	74.4867	63.7933	52.9333	52.9067	43.04	64.8567			-3.13333	-10.23	-4.63	15.37	-9.63
V13	62.14	71.5033	54.36	54.5633	55.8	64.82	67.3567	62.28	54.7033	55.8267			2.68	-4.14667	7.92	0.14	0.0266667
V14	65.0233	69.0633	71.3667	59.2333	74.1433	61.3467	63.6467	65.2267	51.4167	61.31			-3.67667	-5.41667	-6.14	-7.81667	-12.8333
V15	58.0067	23.2133	67.7267	58.2233	74.7133	61.6533	24.7967	54.1467	59.6933	73.2567			3.64667	1.58333	-13.58	1.47	-1.45667
V16	68.4567	69.5633	80.3133	81.7233	82.6833	54.73	64.43	65.3467	72.9967	66.53			-13.7267	-5.13333	-14.9667	-8.72667	-16.1533
V17	57.5533	37.4633	83.03	46.65	61.8667	61.3633	36.34	76.57	46.6433	67.0367			3.81	-1.12333	-6.46	-0.00666667	5.17
V18	65.73	63.9533	66.3067	58.51	63.3067	62.4867	62.19	63.6233	61.2	73.8333			-3.24333	-1.76333	-2.68333	2.69	10.5267
V19	75.2267	74.7967	71.8533	49.9667	59.32	78.83	69.7333	66.5233	60.79	56.88			3.60333	-5.06333	-5.33	10.8233	-2.44
V20
Média	65.4896	57.7975	69.2277	54.4226	64.8739	64.7795	52.6358	62.4346	54.3202	62.3542

## Sheet: Teste T - Durante o estímulo
Teste t									3º minuto	Teste t
Controle	45 HZ M	Placebo M	45 HZ P	Placebo P		45 M vs 45 Placebo M	0.965781			Controle	45 HZ M	Placebo M	45 HZ P	Placebo P		45 M vs 45 Placebo M	0.000759956
Estímulo	Estímulo	Estímulo	Estímulo	Estímulo		45 P vs Placebo P	0.17255			Estímulo	Estímulo	Estímulo	Estímulo	Estímulo		45 P vs Placebo P	0.258997
0.31	46.88	33.17	11.6	5.71					v1	0.28	46.14	32.51	9.75	5.25
1.06	46.9	39.84	17.43	14.18					v2	1.08	6.2	11.25	15.72	14.48
0.53	13.31	34.99	14.77	20.25					v3	0.52	78.08	15.85	13.29	20.59
0.41	13.24	9.42	12.73	9.09					v4	0.4	19.23	10.27	11.84	9.91
0.79	37.64	74.23	12.04	19.98					v5	0.77	69.58	40.19	11.25	17.84
0.78	39.52	50.25	23.68	20.64					v6	0.78	30.86	23.63	16.23	11.72
1.21	37.28	23	22.79	26.34					v7	1.1	32.86	22.97	22.62	21.25
0.75	9.16	7.33	13.79	10.01					v8	0.8	12.33	7.3	16.37	11.28
0.48	34.28	31.64	19.01	6.71					v9	0.46	51.78	27.72	17.32	6.56
0.69	16.29	6.52	9.11	6.25					v10	0.61	17.3	13.75	6.74	5.59
1.11	53.33	47.87	11.41	12.9					v11	2.19	47.09	38.97	6.57	18.87
0.91	25.24	49.41	21.35	11.43					v12	0.89	49.59	24.24	19.33	9.9
0.74	14.84	19.53	16.59	15.93					v13	1.45	24.67	14.54	22.88	13.18
0.46	19.35	34.69	31.51	33.13					v14	0.5	21.6	27.64	30.25	26.89
0.87	27.11	37.1	26.13	15.56					v15	0.74	38.02	7.28	20.99	13.21
0.36	13.25	10.17	10.99	12.02					v16	0.35	19.34	9.62	14.25	14.92
0.64	46.49	53.49	19.82	19.61					v17	1.67	55.4	50.88	15.65	16.38
0.69	68.15	45.04	17.64	11.21					v18	0.53	64.53	55.13	16.58	10.77
0.68	61	11.98	6.43	12.73					v19	0.64	48.99	12.02	4.96	11.84
0.708947	32.8032	32.6142	16.78	14.9305					Média	0.829474	38.61	23.4611	15.3995	13.7068
0.26163	9.98435	14.9836	3.65574	4.96389					Desv.Pad	0.254558	2.01525	14.4886	3.38704	4.65983
