# Supplementary material for: Whole-Body Vibration Exercise in Different Postures on Handgrip Strength in Healthy Women: A Cross-Over Study
Source: Front Physiol. 2021 Jan 12;11:469499. doi: 10.3389/fphys.2020.469499 (PMC7848817; doi:10.3389/fphys.2020.469499)
Supplement: Supplementary file 4 [file Table_3.XLSX]

## Sheet: FM 20 voluntárias
ANTES ESTÍMULOS
Voluntários	S1= contr			Med S1	DesvPad	CV	S2 = 45Hz Mãos			Med S2	DesvPad	CV	S3 = 45Hz - Placebo M			Med S3	DesvPad	CV	S4 = 45Hz Pés			Med S4	DesvPad	CV	S5 = Placebo P			Med S4	DesvPad	CV
V1	30	30	30	30	0	0	28	29	29	28.6667	0.57735	2.01401	28	28	26	27.3333	1.1547	4.22451	29	27	28	28	1	3.57143	28	26	28	27.3333	1.1547	4.22451
V2	26	27	27	26.6667	0.57735	2.16506	22	26	28	25.3333	3.05505	12.0594	30	29	25	28	2.64575	9.44911	32	30	30	30.6667	1.1547	3.76533	28	28	26	27.3333	1.1547	4.22451
V3	32	32	34	32.6667	1.1547	3.5348	30	30	32	30.6667	1.1547	3.76533	36	36	35	35.6667	0.57735	1.61874	30	34	34	32.6667	2.3094	7.0696	34	30	34	32.6667	2.3094	7.0696
V4	26	25	22	24.3333	2.08167	8.55479	22	24	23	23	1	4.34783	26	24	24	24.6667	1.1547	4.68122	24	22	22	22.6667	1.1547	5.09427	22	20	24	22	2	9.09091
V5	30	29	28	29	1	3.44828	32	32	30	31.3333	1.1547	3.68521	28	31	30	29.6667	1.52753	5.14896	33	34	33	33.3333	0.57735	1.73205	34	34	36	34.6667	1.1547	3.33087
V6	19	18	20	19	1	5.26316	21	16	16	17.6667	2.88675	16.3401	20	18	16	18	2	11.1111	17	15	15	15.6667	1.1547	7.37043	22	19	20	20.3333	1.52753	7.51242
V7	19	16	17	17.3333	1.52753	8.81265	21	17	20	19.3333	2.08167	10.7672	28	21	26	25	3.60555	14.4222	20	16	20	18.6667	2.3094	12.3718	20	20	18	19.3333	1.1547	5.97259
V8	18	22	22	20.6667	2.3094	11.1745	18	22	23	21	2.64575	12.5988	19	20	20	19.6667	0.57735	2.93568	21	24	20	21.6667	2.08167	9.60769	20	20	22	20.6667	1.1547	5.58726
V9	30	31	32	31	1	3.22581	29	28	29	28.6667	0.57735	2.01401	29	31	30	30	1	3.33333	30	31	30	30.3333	0.57735	1.90335	30	30	32	30.6667	1.1547	3.76533
V10	36	38	41	38.3333	2.51661	6.56507	35	34	36	35	1	2.85714	34	36	36	35.3333	1.1547	3.26802	30	30	30	30	0	0	33	36	34	34.3333	1.52753	4.4491
V11	26	25	26	25.6667	0.57735	2.24942	27	28	23	26	2.64575	10.176	27	24	28	26.3333	2.08167	7.90506	30	29	26	28.3333	2.08167	7.34706	30	31	29	30	1	3.33333
V12	23	23	22	22.6667	0.57735	2.54713	23	21	24	22.6667	1.52753	6.73908	25	28	25	26	1.73205	6.66173	27	26	24	25.6667	1.52753	5.9514	29	28	24	27	2.64575	9.79908
V13	30	30	32	30.6667	1.1547	3.76533	40	37	36	37.6667	2.08167	5.52655	37	36	37	36.6667	0.57735	1.57459	31	33	36	33.3333	2.51661	7.54983	35	32	33	33.3333	1.52753	4.58258
V14	33	29	22	28	5.56776	19.8849	34	26	34	31.3333	4.6188	14.7409	36	32	34	34	2	5.88235	36	34	34	34.6667	1.1547	3.33087	30	30	29	29.6667	0.57735	1.94612
V15	20	18	18	18.6667	1.1547	6.1859	20	18	20	19.3333	1.1547	5.97259	20	19	18	19	1	5.26316	22	16	16	18	3.4641	19.245	20	17	17	18	1.73205	9.6225
V16	35	35	32	34	1.73205	5.09427	35	34	32	33.6667	1.52753	4.5372	34	35	34	34.3333	0.57735	1.6816	38	36	36	36.6667	1.1547	3.14918	34	36	34	34.6667	1.1547	3.33087
V17	22	20	22	21.3333	1.1547	5.41266	26	24	20	23.3333	3.05505	13.0931	26	27	26	26.3333	0.57735	2.19247	24	23	20	22.3333	2.08167	9.32089	22	24	22	22.6667	1.1547	5.09427
V18	27	18	27	24	5.19615	21.6506	22	22	38	27.3333	9.2376	33.7961	23	26	26	25	1.73205	6.9282	22	20	20	20.6667	1.1547	5.58726	33	34	36	34.3333	1.52753	4.4491
V19	35	35	35	35	0	0	32	36	30	32.6667	3.05505	9.3522	36	32	34	34	2	5.88235	34	34	36	34.6667	1.1547	3.33087	34	35	35	34.6667	0.57735	1.66543
V20				#DIV/0!	#DIV/0!	#DIV/0!				#DIV/0!	#DIV/0!	#DIV/0!				#DIV/0!	#DIV/0!	#DIV/0!				#DIV/0!	#DIV/0!	#DIV/0!				#DIV/0!	#DIV/0!	#DIV/0!
Média t			S1	#DIV/0!	#DIV/0!	#DIV/0!			S2 = 45Hz M	#DIV/0!	#DIV/0!	#DIV/0!			S3 = Placebo M	#DIV/0!	#DIV/0!	#DIV/0!			S4 = 45 P	#DIV/0!	#DIV/0!	#DIV/0!			S5 = Placebo P	#DIV/0!	#DIV/0!	#DIV/0!
APÓS ESTÍMULOS
Voluntários	S1= contr			Med S1	DesvPad	CV	S2 = 45Hz Mãos			Med S2	DesvPad	CV	S3 = 45Hz - Placebo M			Med S3	DesvPad	CV	S4 = 45Hz Pés			Med S4	DesvPad	CV	S5 = Placebo P			Med S4	DesvPad	CV
V1	29	26	31	28.6667	2.51661	8.77888	28	26	27	27	1	3.7037	27	26	26	26.3333	0.57735	2.19247	24	26	29	26.3333	2.51661	9.55675	28	26	27	27	1	3.7037
V2	28	27	26	27	1	3.7037	30	29	28	29	1	3.44828	28	26	29	27.6667	1.52753	5.52118	26	28	28	27.3333	1.1547	4.22451	22	25	26	24.3333	2.08167	8.55479
V3	34	34	32	33.3333	1.1547	3.4641	32	31	34	32.3333	1.52753	4.7243	37	34	31	34	3	8.82353	31	29	30	30	1	3.33333	30	32	32	31.3333	1.1547	3.68521
V4	24	22	20	22	2	9.09091	24	24	23	23.6667	0.57735	2.43951	22	21	22	21.6667	0.57735	2.66469	23	20	20	21	1.73205	8.24786	24	21	20	21.6667	2.08167	9.60769
V5	27	28	29	28	1	3.57143	32	30	32	31.3333	1.1547	3.68521	31	30	22	27.6667	4.93288	17.8297	33	32	31	32	1	3.125	32	33	32	32.3333	0.57735	1.78562
V6	22	18	16	18.6667	3.05505	16.3663	18	19	22	19.6667	2.08167	10.5847	16	16	16	16	0	0	18	15	16	16.3333	1.52753	9.3522	19	14	20	17.6667	3.21455	18.1956
V7	17	16	20	17.6667	2.08167	11.783	20	18	19	19	1	5.26316	20	20	22	20.6667	1.1547	5.58726	17	15	16	16	1	6.25	15	19	20	18	2.64575	14.6986
V8	18	22	20	20	2	10	24	21	23	22.6667	1.52753	6.73908	18	20	20	19.3333	1.1547	5.97259	18	20	18	18.6667	1.1547	6.1859	20	20	19	19.6667	0.57735	2.93568
V9	28	30	28	28.6667	1.1547	4.02803	30	30	33	31	1.73205	5.58726	28	28	28	28	0	0	28	30	32	30	2	6.66667	25	28	26	26.3333	1.52753	5.80073
V10	36	36	36	36	0	0	36	37	36	36.3333	0.57735	1.58904	34	35	36	35	1	2.85714	24	30	34	29.3333	5.03322	17.1587	28	33	34	31.6667	3.21455	10.1512
V11	29	30	27	28.6667	1.52753	5.32858	28	28	27	27.6667	0.57735	2.08681	22	29	24	25	3.60555	14.4222	25	28	27	26.6667	1.52753	5.72822	26	24	26	25.3333	1.1547	4.55803
V12	18	22	19	19.6667	2.08167	10.5847	20	22	22	21.3333	1.1547	5.41266	24	22	24	23.3333	1.1547	4.94872	21	24	22	22.3333	1.52753	6.83967	21	22	26	23	2.64575	11.5033
V13	30	32	34	32	2	6.25	36	38	36	36.6667	1.1547	3.14918	32	30	33	31.6667	1.52753	4.82376	30	37	35	34	3.60555	10.6046	35	36	36	35.6667	0.57735	1.61874
V14	28	26	28	27.3333	1.1547	4.22451	38	33	34	35	2.64575	7.55929	34	33	32	33	1	3.0303	28	32	28	29.3333	2.3094	7.87296	28	28	24	26.6667	2.3094	8.66025
V15	20	18	18	18.6667	1.1547	6.1859	22	18	21	20.3333	2.08167	10.2377	20	17	20	19	1.73205	9.11606	14	13	14	13.6667	0.57735	4.22451	15	16	14	15	1	6.66667
V16	34	32	34	33.3333	1.1547	3.4641	32	37	35	34.6667	2.51661	7.25946	34	34	36	34.6667	1.1547	3.33087	35	35	29	33	3.4641	10.4973	33	35	32	33.3333	1.52753	4.58258
V17	22	22	23	22.3333	0.57735	2.58515	26	28	26	26.6667	1.1547	4.33013	20	24	25	23	2.64575	11.5033	21	18	18	19	1.73205	9.11606	20	17	19	18.6667	1.52753	8.18317
V18	20	22	23	21.6667	1.52753	7.05012	22	20	22	21.3333	1.1547	5.41266	15	26	16	19	6.08276	32.0145	19	20	18	19	1	5.26316	31	34	22	29	6.245	21.5345
V19	34	34	36	34.6667	1.1547	3.33087	34	34	36	34.6667	1.1547	3.33087	31	32	34	32.3333	1.52753	4.7243	33	34	32	33	1	3.0303	34	36	34	34.6667	1.1547	3.33087
V20				#DIV/0!	#DIV/0!	#DIV/0!				#DIV/0!	#DIV/0!	#DIV/0!				#DIV/0!	#DIV/0!	#DIV/0!				#DIV/0!	#DIV/0!	#DIV/0!				#DIV/0!	#DIV/0!	#DIV/0!
Média t			S1	#DIV/0!	#DIV/0!	#DIV/0!			S2 = 45Hz M	#DIV/0!	#DIV/0!	#DIV/0!			S3 = Placebo M	#DIV/0!	#DIV/0!	#DIV/0!			S4 = 45 P	#DIV/0!	#DIV/0!	#DIV/0!			S5 = Placebo P 45	#DIV/0!	#DIV/0!	#DIV/0!
DELTA
Voluntários	S1= contr			Med S1	DesvPad	CV	S2 = 45Hz Mãos			Med S2	DesvPad	CV	S3 = Placebo M			Med S3	DesvPad	CV	S4 = 45Hz Pés			Med S4	DesvPad	CV	S5 = Placebo P			Med S4	DesvPad	CV
V1	-1	-4	1	-1.33333	2.51661	-188.746	0	-3	-2	-1.66667	1.52753	-91.6515	-1	-2	0	-1	1	-100	-5	-1	1	-1.66667	3.05505	-183.303				#DIV/0!	#DIV/0!	#DIV/0!
V2	2	0	-1	0.333333	1.52753	458.258	8	3	0	3.66667	4.04145	110.221	-2	-3	4	-0.333333	3.78594	-1135.78	-6	-2	-2	-3.33333	2.3094	-69.282				#DIV/0!	#DIV/0!	#DIV/0!
V3	2	2	-2	0.666667	2.3094	346.41	2	1	2	1.66667	0.57735	34.641	1	-2	-4	-1.66667	2.51661	-150.997	1	-5	-4	-2.66667	3.21455	-120.546				#DIV/0!	#DIV/0!	#DIV/0!
V4	-2	-3	-2	-2.33333	0.57735	-24.7436	2	0	0	0.666667	1.1547	173.205	-4	-3	-2	-3	1	-33.3333	-1	-2	-2	-1.66667	0.57735	-34.641				#DIV/0!	#DIV/0!	#DIV/0!
V5	-3	-1	1	-1	2	-200	0	-2	2	0	2	#DIV/0!	3	-1	-8	-2	5.56776	-278.388	0	-2	-2	-1.33333	1.1547	-86.6025				#DIV/0!	#DIV/0!	#DIV/0!
V6	3	0	-4	-0.333333	3.51188	-1053.57	-3	3	6	2	4.58258	229.129	-4	-2	0	-2	2	-100	1	0	1	0.666667	0.57735	86.6025				#DIV/0!	#DIV/0!	#DIV/0!
V7	-2	0	3	0.333333	2.51661	754.983	-1	1	-1	-0.333333	1.1547	-346.41	-8	-1	-4	-4.33333	3.51188	-81.0435	-3	-1	-4	-2.66667	1.52753	-57.2822				#DIV/0!	#DIV/0!	#DIV/0!
V8	0	0	-2	-0.666667	1.1547	-173.205	6	-1	0	1.66667	3.78594	227.156	-1	0	0	-0.333333	0.57735	-173.205	-3	-4	-2	-3	1	-33.3333				#DIV/0!	#DIV/0!	#DIV/0!
V9	-2	-1	-4	-2.33333	1.52753	-65.4654	1	2	4	2.33333	1.52753	65.4654	-1	-3	-2	-2	1	-50	-2	-1	2	-0.333333	2.08167	-624.5				#DIV/0!	#DIV/0!	#DIV/0!
V10	0	-2	-5	-2.33333	2.51661	-107.855	1	3	0	1.33333	1.52753	114.564	0	-1	0	-0.333333	0.57735	-173.205	-6	0	4	-0.666667	5.03322	-754.983				#DIV/0!	#DIV/0!	#DIV/0!
V11	3	5	1	3	2	66.6667	1	0	4	1.66667	2.08167	124.9	-5	5	-4	-1.33333	5.50757	-413.068	-5	-1	1	-1.66667	3.05505	-183.303				#DIV/0!	#DIV/0!	#DIV/0!
V12	-5	-1	-3	-3	2	-66.6667	-3	1	-2	-1.33333	2.08167	-156.125	-1	-6	-1	-2.66667	2.88675	-108.253	-6	-2	-2	-3.33333	2.3094	-69.282				#DIV/0!	#DIV/0!	#DIV/0!
V13	0	2	2	1.33333	1.1547	86.6025	-4	1	0	-1	2.64575	-264.575	-5	-6	-4	-5	1	-20	-1	4	-1	0.666667	2.88675	433.013				#DIV/0!	#DIV/0!	#DIV/0!
V14	-5	-3	6	-0.666667	5.85947	-878.92	4	7	0	3.66667	3.51188	95.7787	-2	1	-2	-1	1.73205	-173.205	-8	-2	-6	-5.33333	3.05505	-57.2822				#DIV/0!	#DIV/0!	#DIV/0!
V15	0	0	0	0	0	#DIV/0!	2	0	1	1	1	100	0	-2	2	0	2	#DIV/0!	-8	-3	-2	-4.33333	3.21455	-74.1819				#DIV/0!	#DIV/0!	#DIV/0!
V16	-1	-3	2	-0.666667	2.51661	-377.492	-3	3	3	1	3.4641	346.41	0	-1	2	0.333333	1.52753	458.258	-3	-1	-7	-3.66667	3.05505	-83.3196				#DIV/0!	#DIV/0!	#DIV/0!
V17	0	2	1	1	1	100	0	4	6	3.33333	3.05505	91.6515	-6	-3	-1	-3.33333	2.51661	-75.4983	-3	-5	-2	-3.33333	1.52753	-45.8258				#DIV/0!	#DIV/0!	#DIV/0!
V18	-7	4	-4	-2.33333	5.68624	-243.696	0	-2	-16	-6	8.7178	-145.297	-8	0	-10	-6	5.2915	-88.1917	-3	0	-2	-1.66667	1.52753	-91.6515				#DIV/0!	#DIV/0!	#DIV/0!
V19	-1	-1	1	-0.333333	1.1547	-346.41	2	-2	6	2	4	200	-5	0	0	-1.66667	2.88675	-173.205	-1	0	-4	-1.66667	2.08167	-124.9				#DIV/0!	#DIV/0!	#DIV/0!
V20				#DIV/0!	#DIV/0!	#DIV/0!	0	0		0	0	#DIV/0!	0	0		0	0	#DIV/0!	0	0		0	0	#DIV/0!				#DIV/0!	#DIV/0!	#DIV/0!
Média t			S1	-0.561404	1.51964	-270.685			S2 = 45Hz M	0.824561	2.26996	275.292			S3 = Placebo M	-1.98246	1.73374	-87.454			S4 = 45 P	-2.15789	1.59617	-73.9688			S5 = Placebo P	#DIV/0!	#DIV/0!	#DIV/0!

## Sheet: Médias FM - Delta - LOG
	Antes					Após					DELTA		Após - Antes
Voluntários	CONTROLE	PLACEBO M	PLACEBO P	45 HZ M	45 HZ P	CONTROLE	PLACEBO M	PLACEBO P	45 HZ M	45 HZ P			CONTROLE	PLACEBO M	PLACEBO P	45 HZ M	45 HZ P
V1	30	27.3333	27.3333	28.6667	28	28.6667	26.3333	27	27	26.3333			-1.33333	-1	-0.333333	-1.66667	-1.66667
V2	26.6667	28	27.3333	25.3333	30.6667	27	27.6667	24.3333	29	27.3333			0.333333	-0.333333	-3	3.66667	-3.33333
V3	32.6667	35.6667	32.6667	30.6667	32.6667	33.3333	34	31.3333	32.3333	30			0.666667	-1.66667	-1.33333	1.66667	-2.66667
V4	24.3333	24.6667	22	23	22.6667	22	21.6667	21.6667	23.6667	21			-2.33333	-3	-0.333333	0.666667	-1.66667
V5	29	29.6667	34.6667	31.3333	33.3333	28	27.6667	32.3333	31.3333	32			-1	-2	-2.33333	0	-1.33333
V6	19	18	20.3333	17.6667	15.6667	18.6667	16	17.6667	19.6667	16.3333			-0.333333	-2	-2.66667	2	0.666667
V7	17.3333	25	19.3333	19.3333	18.6667	17.6667	20.6667	18	19	16			0.333333	-4.33333	-1.33333	-0.333333	-2.66667
V8	20.6667	19.6667	20.6667	21	21.6667	20	19.3333	19.6667	22.6667	18.6667			-0.666667	-0.333333	-1	1.66667	-3
V9	31	30	30.6667	28.6667	30.3333	28.6667	28	26.3333	31	30			-2.33333	-2	-4.33333	2.33333	-0.333333
V10	38.3333	35.3333	34.3333	35	30	36	35	31.6667	36.3333	29.3333			-2.33333	-0.333333	-2.66667	1.33333	-0.666667
V11	25.6667	26.3333	30	26	28.3333	28.6667	25	25.3333	27.6667	26.6667			3	-1.33333	-4.66667	1.66667	-1.66667
V12	22.6667	26	27	22.6667	25.6667	19.6667	23.3333	23	21.3333	22.3333			-3	-2.66667	-4	-1.33333	-3.33333
V13	30.6667	36.6667	33.3333	37.6667	33.3333	32	31.6667	35.6667	36.6667	34			1.33333	-5	2.33333	-1	0.666667
V14	28	34	29.6667	31.3333	34.6667	27.3333	33	26.6667	35	29.3333			-0.666667	-1	-3	3.66667	-5.33333
V15	18.6667	19	18	19.3333	18	18.6667	19	15	20.3333	13.6667			0	0	-3	1	-4.33333
V16	34	34.3333	34.6667	33.6667	36.6667	33.3333	34.6667	33.3333	34.6667	33			-0.666667	0.333333	-1.33333	1	-3.66667
V17	21.3333	26.3333	22.6667	23.3333	22.3333	22.3333	23	18.6667	26.6667	19			1	-3.33333	-4	3.33333	-3.33333
V18	24	25	34.3333	27.3333	20.6667	21.6667	19	29	21.3333	19			-2.33333	-6	-5.33333	-6	-1.66667
V19	35	34	34.6667	32.6667	34.6667	34.6667	32.3333	34.6667	34.6667	33			-0.333333	-1.66667	0	2	-1.66667
V20
Média	26.7895	28.1579	28.0877	27.0877	27.2632	26.2281	26.1754	25.8596	27.9123	25.1053			-0.561404	-1.98246	-2.22807	0.824561	-2.15789
desvio padrão	6.01871	5.75247	5.92321	5.79042	6.44691	5.99594	6.04241	6.29159	6.10287	6.56219			1.51964	1.73374	1.90533	2.26996	1.59617

## Sheet: Plan1
	idade (anos)	peso (kg)	altura (cm)
V1	21	56.5	166
v2	21	48.3	162
v3	26	72.8	170
v4	21	56.4	152
v5	22	49	157
v6	25	64.4	159.5
v7	22	57	157
v8	20	46.5	152
v9	27	50.2	164
v10	23	71.7	159
v11	23	63	162
v12	20	64.6	155
v13	35	57.4	159
v14	26	77.6	165
v15	19
média	23.4	59.6714	159.964
