# Supplementary material for: Whole-Body Vibration Exercise in Different Postures on Handgrip Strength in Healthy Women: A Cross-Over Study
Source: Front Physiol. 2021 Jan 12;11:469499. doi: 10.3389/fphys.2020.469499 (PMC7848817; doi:10.3389/fphys.2020.469499)
Supplement: Supplementary file 5 [file Table_4.XLSX]

## Sheet: Plan1
EMG	Antes					Após					Força	Antes					Após
Voluntários/Médias	CONTROLE	PLACEBO M	PLACEBO P	45 HZ M	45 HZ P	CONTROLE	PLACEBO M	PLACEBO P	45 HZ M	45 HZ P		CONTROLE	PLACEBO M	PLACEBO P	45 HZ M	45 HZ P	CONTROLE	PLACEBO M	PLACEBO P	45 HZ M	45 HZ P
V1	60.0333	36.2233	71.98	70.3867	69.0467	70.03	37.61	63.28	61.5	54.46		30	27.3333	27.3333	28.6667	28	28.6667	26.3333	27	27	26.3333
V2	76.0367	35.2433	72.9567	60.5767	65.7267	73.7967	33.7933	69.0167	60.32	64.6933		26.6667	28	27.3333	25.3333	30.6667	27	27.6667	24.3333	29	27.3333
V3	64.8833	62.4833	75.9767	73.24	54.91	65.42	58.0233	60.8333	70.8533	76.3067		32.6667	35.6667	32.6667	30.6667	32.6667	33.3333	34	31.3333	32.3333	30
V4	37.01	66.7467	73.3133	59.89	69.1267	45.7733	50.4367	63.2667	59.56	56.1967		24.3333	24.6667	22	23	22.6667	22	21.6667	21.6667	23.6667	21
V5	71.88	67.92	72.89	40.1	65.0167	69.7433	65.71	70.5567	34.3667	60.1467		29	29.6667	34.6667	31.3333	33.3333	28	27.6667	32.3333	31.3333	32
V6	61.2833	28.9067	55.9867	30.23	61.35	51.66	22.2433	58.6833	23.6133	59.6933		19	18	20.3333	17.6667	15.6667	18.6667	16	17.6667	19.6667	16.3333
V7	75.5433	67.3	66.9533	66.7667	56.52	73.2933	59.8567	66.9067	63.3533	55.6133		17.3333	25	19.3333	19.3333	18.6667	17.6667	20.6667	18	19	16
V8	64.9733	66.6067	69.52	64.2433	50.6	63.8833	61.69	61.9667	70.37	43.0733		20.6667	19.6667	20.6667	21	21.6667	20	19.3333	19.6667	22.6667	18.6667
V9	73.0333	76.5133	66.8833	63.51	65.7267	67.81	67.8267	44.9667	71.24	67.8167		31	30	30.6667	28.6667	30.3333	28.6667	28	26.3333	31	30
V10	79.5	69.3733	67.56	33.35	65.3067	71.3067	56.94	65.0833	33.07	64.39		38.3333	35.3333	34.3333	35	30	36	35	31.6667	36.3333	29.3333
V11	61.0633	48.1167	68.8133	35.1967	62.9533	69.07	44.5233	55.0733	33.3533	62.81		25.6667	26.3333	30	26	28.3333	28.6667	25	25.3333	27.6667	26.6667
V12	66.9267	63.1633	57.5367	27.67	74.4867	63.7933	52.9333	52.9067	43.04	64.8567		22.6667	26	27	22.6667	25.6667	19.6667	23.3333	23	21.3333	22.3333
	62.14	71.5033	54.36	54.5633	55.8	64.82	67.3567	62.28	54.7033	55.8267		30.6667	36.6667	33.3333	37.6667	33.3333	32	31.6667	35.6667	36.6667	34
	65.0233	69.0633	71.3667	59.2333	74.1433	61.3467	63.6467	65.2267	51.4167	61.31		28	34	29.6667	31.3333	34.6667	27.3333	33	26.6667	35	29.3333
	58.0067	23.2133	67.7267	58.2233	74.7133	61.6533	24.7967	54.1467	59.6933	73.2567		18.6667	19	18	19.3333	18	18.6667	19	15	20.3333	13.6667
	68.4567	69.5633	80.3133	81.7233	82.6833	54.73	64.43	65.3467	72.9967	66.53		34	34.3333	34.6667	33.6667	36.6667	33.3333	34.6667	33.3333	34.6667	33
	57.5533	37.4633	83.03	46.65	61.8667	61.3633	36.34	76.57	46.6433	67.0367		21.3333	26.3333	22.6667	23.3333	22.3333	22.3333	23	18.6667	26.6667	19
	65.73	63.9533	66.3067	58.51	63.3067	62.4867	62.19	63.6233	61.2	73.8333		24	25	34.3333	27.3333	20.6667	21.6667	19	29	21.3333	19
	75.2267	74.7967	71.8533	49.9667	59.32	78.83	69.7333	66.5233	60.79	56.88		35	34	34.6667	32.6667	34.6667	34.6667	32.3333	34.6667	34.6667	33
Razão = EMG/Força		Antes					Após					DELTA		Após - Antes
	Voluntários/Médias	CONTROLE	PLACEBO M	PLACEBO P	45 HZ M	45 HZ P	CONTROLE	PLACEBO M	PLACEBO P	45 HZ M	45 HZ P			CONTROLE	PLACEBO M	PLACEBO P	45 HZ M	45 HZ P
	V1	2.00111	1.32524	2.63341	2.45535	2.46595	2.44291	1.42823	2.3437	2.27778	2.0681			0.441796	0.102984	-0.289711	-0.177571	-0.397851
	V2	2.85138	1.25869	2.66915	2.39118	2.14326	2.73321	1.22145	2.8363	2.08	2.36683			-0.118165	-0.0372447	0.167155	-0.311184	0.223568
	V3	1.98622	1.75187	2.32582	2.38826	1.68092	1.9626	1.70657	1.94149	2.19134	2.54356			-0.0236245	-0.0453005	-0.384327	-0.196921	0.862637
	V4	1.52096	2.70595	3.33242	2.60391	3.04971	2.08061	2.32785	2.92	2.51662	2.67603			0.559647	-0.3781	-0.412424	-0.0872933	-0.373674
	V5	2.47862	2.28944	2.1026	1.27979	1.9505	2.49083	2.37506	2.18216	1.09681	1.87958			0.0122126	0.085622	0.0795688	-0.182979	-0.0709167
	V6	3.22544	1.60593	2.75344	1.71113	3.91596	2.7675	1.39021	3.3217	1.20068	3.65469			-0.457939	-0.215718	0.568255	-0.510454	-0.261264
	V7	4.35827	2.692	3.4631	3.45345	3.02786	4.14868	2.89629	3.71704	3.33439	3.47583			-0.20959	0.20429	0.253934	-0.119062	0.447976
	V8	3.14387	3.38678	3.36387	3.05921	2.33538	3.19417	3.19086	3.15085	3.10456	2.3075			0.0502957	-0.195918	-0.213024	0.0453525	-0.0278846
	V9	2.35591	2.55044	2.18098	2.21547	2.16681	2.36547	2.42238	1.70759	2.29806	2.26056			0.00955114	-0.128063	-0.473383	0.0825994	0.0937424
	V10	2.07391	1.9634	1.96777	0.952857	2.17689	1.98074	1.62686	2.05526	0.910183	2.19511			-0.0931723	-0.336539	0.0874962	-0.0426737	0.0182247
	V11	2.37909	1.82722	2.29378	1.35372	2.22188	2.40942	1.78093	2.17395	1.20554	2.35537			0.0303277	-0.0462819	-0.11983	-0.148176	0.133493
	V12	2.95265	2.42936	2.13099	1.22074	2.90208	3.24373	2.26857	2.30029	2.0175	2.90403			0.291082	-0.160788	0.169302	-0.1	0.00195193
		2.0263	1.95009	1.6308	1.44858	1.674	2.02562	2.12705	1.74617	1.49191	1.64196			-0.000679348	0.176962	0.115368	0.043325	-0.0320392
		2.32226	2.03127	2.40562	1.89043	2.13875	2.24439	1.92869	2.446	1.46905	2.09011			-0.0778717	-0.102588	0.040382	-0.421378	-0.0486364
		3.1075	1.22175	3.76259	3.01155	4.15074	3.30286	1.30509	3.60978	2.93574	5.36024			0.195357	0.0833333	-0.152815	-0.075814	1.2095
		2.01343	2.02612	2.31673	2.42743	2.255	1.6419	1.85856	1.9604	2.10567	2.01606			-0.371531	-0.167559	-0.356331	-0.321753	-0.238939
		2.69781	1.42266	3.66309	1.99929	2.77015	2.74761	1.58	4.10196	1.74913	3.52825			0.0497994	0.157342	0.438876	-0.250161	0.758096
		2.73875	2.55813	1.93126	2.14061	3.06323	2.884	3.27316	2.19391	2.86875	3.88596			0.14525	0.715025	0.262646	0.72814	0.822739
		2.14933	2.1999	2.07269	1.52959	1.71115	2.27394	2.1567	1.91894	1.75356	1.72364			0.124609	-0.0432009	-0.15375	0.223966	0.0124825
	Média	2.54646	2.06296	2.57895	2.08066	2.5158	2.5758	2.0455	2.55934	2.03196	2.68071			0.0293345	-0.0174601	-0.0196111	-0.0958966	0.164906
	Desv.pad	0.643384	0.574635	0.63953	0.687981	0.698173	0.599307	0.605764	0.718927	0.708528	0.929727			0.244797	0.242395	0.296905	0.266932	0.450444
Efeito inter experimentos			DMS
Teste t (Post Hoc)
Após Controle vs 45 Hz M		0.001122	diferentes
Após Controle vs 45 Hz P		0.543046	iguais
Após 45 Hz M vs 45 Hz P		0.00468006	diferentes
Efeito na linha de base (antes)
Teste t (Post Hoc)
Antes Controle vs Pla M		0.0165144	diferentes
Antes Controle vs Pla P		0.83439	iguais
Antes Controle vs 45M		0.0117591	diferentes
Antes Controle vs 45 P		0.843249	iguais
Antes Pla M vs Pla P		0.019953	diferentes
Antes Pla M vs 45 P		0.0545144	diferentes
Antes Pla M vs 45 M		0.926061	iguais
Antes Pla P vs 45 M		0.000394287	diferentes
Antes Pla P vs 45 P		0.650549	iguais
Antes 45 M vs 45 P		0.0270448	diferentes
Efeito intra tratamentos (tratamentos)
Teste t (Post Hoc)
Antes Controle vs Após Controle		0.607807	iguais
Antes Pla M vs Após Pla M		0.757147	iguais
Antes Pla P vs Após Pla P		0.776702	iguais
Antes 45 M vs Após 45 M		0.535973	iguais
Antes 45 P vs Após 45 P		0.127946	iguais

## Sheet: Plan2
CONTROLE	2.00111	2.85138	1.98622	1.52096	2.47862	3.22544	4.35827	3.14387	2.35591	2.07391	2.37909	2.95265
PLACEBO M	1.32524	1.25869	1.75187	2.70595	2.28944	1.60593	2.692	3.38678	2.55044	1.9634	1.82722	2.42936
PLACEBO P	2.63341	2.66915	2.32582	3.33242	2.1026	2.75344	3.4631	3.36387	2.18098	1.96777	2.29378	2.13099
45 HZ M	2.45535	2.39118	2.38826	2.60391	1.27979	1.71113	3.45345	3.05921	2.21547	0.952857	1.35372	1.22074
45 HZ P	2.46595	2.14326	1.68092	3.04971	1.9505	3.91596	3.02786	2.33538	2.16681	2.17689	2.22188	2.90208
	2.0681	2.36683	2.54356	2.67603	1.87958	3.65469	3.47583	2.3075	2.26056	2.19511	2.35537	2.90403
CONTROLE	2.44291	2.73321	1.9626	2.08061	2.49083	2.7675	4.14868	3.19417	2.36547	1.98074	2.40942	3.24373
PLACEBO M	1.42823	1.22145	1.70657	2.32785	2.37506	1.39021	2.89629	3.19086	2.42238	1.62686	1.78093	2.26857
PLACEBO P	2.3437	2.8363	1.94149	2.92	2.18216	3.3217	3.71704	3.15085	1.70759	2.05526	2.17395	2.30029
45 HZ M	2.27778	2.08	2.19134	2.51662	1.09681	1.20068	3.33439	3.10456	2.29806	0.910183	1.20554	2.0175
45 HZ P	2.0681	2.36683	2.54356	2.67603	1.87958	3.65469	3.47583	2.3075	2.26056	2.19511	2.35537	2.90403
controle	2.63341	2.66915	2.32582	3.33242	2.1026	2.75344	3.4631	3.36387	2.18098	1.96777	2.29378	2.13099
	2.3437	2.8363	1.94149	2.92	2.18216	3.3217	3.71704	3.15085	1.70759	2.05526	2.17395	2.30029
